# Supplementary material for: Diverse coping modes of maize in cool environment at early growth
Source: BMC Plant Biol. 2025 Feb 13;25:191. doi: 10.1186/s12870-025-06198-2 (PMC11823182; doi:10.1186/s12870-025-06198-2)
Supplement: Supplementary file 9 — Additional file 9. Statistics to Additional file 1. [file 12870_2025_6198_MOESM9_ESM.xlsx]

## Sheet: FV_FM_control
Additional file 9. Statistics to Additional file 1
genotype	Average	SD	group
MBUB	0.6095	0.044523	a
A661	0.655846	0.0372555	ab
Ki11	0.665867	0.0265569	bc
CML247	0.67675	0.0300818	abcdef
B14A	0.681375	0.0377773	bcd
CO125	0.68675	0.031213	bcdefghij
Oh603	0.6885	0.0402941	bcde
Mo18W	0.696083	0.0295557	bcdef h
S160	0.696714	0.0313502	bcdef h
A632	0.69725	0.0178225	bcdefghij
NC264	0.698769	0.0191883	bcdefgh
NC358	0.6991	0.0202235	bcdefghi
Mo17	0.6995	0.0120208	abcdefghijklmnopq
B105	0.7063	0.0327687	cdefghijk
S336A	0.70775	0.0359675	cdefghijk
CML69	0.707857	0.0263592	cdefghijklm
A634	0.708	0.0190038	cdefghijkl
W22	0.709308	0.0202418	defghijk
A619	0.713333	0.0201464	defghijkl
EP1	0.7144	0.0382662	cdefghijklmnop
R4	0.715769	0.0425503	defghijklm
Mo.G	0.7173	0.0292273	defghijklmn
F2	0.7176	0.0421985	defghijklmn
PHT10	0.718909	0.0159151	defghijklmn
Va14	0.721846	0.0376803	defghijklmno
S84	0.7234	0.0336618	defghijklmno
CML52	0.724091	0.0310144	defghijklmno
UH304	0.7254	0.0263298	defghijklmno
A554	0.725778	0.0359784	defghijklmnop
LH208	0.730833	0.0332315	defghijklmnop
CM37	0.73175	0.0206447	defghijklmnop
Tx601	0.732444	0.02659	defghijklmnopq
L135	0.733286	0.0258529	efghijklmnop
S68	0.734692	0.0223993	efghijklmnop
S266	0.736	0.0322929	fghijklmnop
Sg1533	0.736182	0.0266677	efghijklmnopq
Mo46	0.73625	0.0152104	defghijklmnopq
Ky21	0.736615	0.0198517	fghijklmnop
A654	0.736643	0.0253608	fghijklmnop
S61	0.7375	0.0189281	fghijklmnopq
A188	0.738462	0.0166664	fghijklmnopq
W182B	0.740143	0.0115416	g ijklmnopq
R168	0.740333	0.0332114	fghijklmnopq
S018	0.741071	0.0172335	g ijklmnopq
NC306	0.741833	0.021729	g ijklmnopq
S50	0.742	NA	bcdefghijklmnopq
F7	0.744857	0.011261	fghijklmnopq
A680	0.7462	0.0355303	ijklmnopq
PH207	0.7465	0.0331738	ijklmnopq
S245	0.748667	0.0279404	ghijklmnopq
SD40	0.7491	0.0237929	jklmnopq
C49A	0.754308	0.0143084	lmnopq
S031	0.759714	0.013853	klmnopq
IB014	0.759833	0.0208014	mnopq
CO255	0.7614	0.00961992	nopq
B97	0.761857	0.0150018	nopq
NC294	0.762818	0.0318082	nopq
Pa762	0.765	0.030603	opq
Oh43	0.768125	0.0166942	nopq
J8606	0.769429	0.0218545	nopq
B73	0.770583	0.0184216	pq
S311	0.7706	0.0174389	pq
NC250	0.7745	0.0289885	lmnopq
IDS69	0.780231	0.0120496	q

## Sheet: Fv_Fm_cold
Genotype	Average	SD	group
A661	0.130225	0.0781381	a
A554	0.210848	0.130895	ab
Ki11	0.272425	0.191699	bc
B14A	0.307786	0.13428	bcd
NC358	0.315286	0.107763	bcdefghi
W182B	0.328744	0.14504	cde
W22	0.357571	0.099082	cdef
CM37	0.364611	0.106911	cdefg
A634	0.37025	0.127576	cdefgh j
Mo17	0.3715	0.180038	bcdefghijklmnopqrstuv
Oh603	0.379889	0.142286	cdefghijklmnop
A188	0.385536	0.0878131	defghij l
Sg1533	0.388957	0.116715	defghijkl
R4	0.389929	0.125442	cdefghijklmn
A632	0.401759	0.0900566	defghijkl
S336A	0.408161	0.147661	defghijklm
Va14	0.40905	0.0978933	defghijklmno
S311	0.4135	0.131188	defghijklmn
S160	0.417727	0.142799	defghijklmno
Ky21	0.429789	0.124104	defghijklmnopqr
Tx601	0.431692	0.109956	efghijklmnopq
A619	0.437647	0.140679	defghijklmnopqrs
S84	0.452326	0.102011	fghijklmnopqr
B73	0.456188	0.118567	efghijklmnopqrstu
MoG	0.465625	0.106938	fghijklmnopqrst
UH304	0.46645	0.111933	ghijklmnopqrst
A654	0.476944	0.11204	hijklmnopqrst
EP1	0.48325	0.11165	fghijklmnopqrstuvw
S266	0.4834	0.102729	i klmnopqrst
B97	0.485417	0.158657	hijklmnopqrstuv
CO125	0.4864	0.100654	defghijklmnopqrstuvwxy
PHT10	0.4935	0.0639638	fghijklmnopqrstuvwx
MBUB	0.5	0.0851754	efghijklmnopqrstuvwxy
S031	0.501905	0.113619	hijklmnopqrstuvwx
LH208	0.503024	0.0644032	k mnopqrstuv
CO255	0.516718	0.119105	nopqrstuvwx
L135	0.517049	0.130235	nopqrstuvwx
R168	0.51727	0.0900514	nopqrstuvwx
Mo46	0.521364	0.090171	k mnopqrstuvwx
Mo18W	0.524154	0.0593336	klmnopqrstuvwxy
IDS69	0.524842	0.0960181	k mnopqrstuvwxy
B105	0.5285	0.058993	mnopqrstuvwxy
NC294	0.529538	0.114124	klmnopqrstuvwxy
A680	0.533	0.117805	hijklmnopqrstuvwxy
S018	0.534229	0.127287	pqrstuvwx
SD40	0.538632	0.0798016	pqrstuvwxy
PH207	0.54176	0.0954237	opqrstuvwxy
NC264	0.545182	0.083365	pqrstuvwxy
CML247	0.546875	0.209474	jklmnopqrstuvwxy
F7	0.552654	0.0605025	qrstuvwxy
S61	0.557286	0.0702028	rstuvwxy
CML52	0.5585	0.0848129	stuvwxy
NC306	0.561778	0.0727801	k mnopqrstuvwxy
S245	0.566161	0.0999213	stuvwxy
Oh43	0.568286	0.0882605	rstuvwxy
S50	0.5879	0.0611262	tuvwxy
NC250	0.591	0.0551543	cdefghijklmnopqrstuvwxy
CML69	0.59332	0.0762964	uvwxy
J8606	0.5976	0.0779192	tuvwxy
F2	0.600667	0.0773003	stuvwxy
C49A	0.601029	0.0551204	vwxy
S68	0.616568	0.0709439	xy
Pa762	0.620913	0.0574962	wxy
IB014	0.664833	0.0573147	y

## Sheet: PRI_control
Genotype	Average	SD	group
S50	0.019079	NA	abcdef
CML247	0.0198851	0.0285117	abc
A554	0.0227796	0.0195413	a
S336A	0.0255615	0.0166856	ab
A661	0.0261048	0.0203347	ab
MBUB	0.0287559	0.0180781	abcd
Mo17	0.0296729	0.00198973	abcdef
NC250	0.0302547	0.00629846	abcde
Oh603	0.034032	0.0104501	abcd
Mo18W	0.0344363	0.0129953	abcd
L135	0.0347808	0.015009	abcd
NC358	0.035162	0.00975042	abcd
Va14	0.0352256	0.0136151	abcd
Sg1533	0.0353512	0.0119927	abcd
R168	0.0364082	0.0137064	abcde
A634	0.0370957	0.0088913	abcde
S61	0.0374736	0.0145173	abcde
S84	0.0376425	0.0132441	abcd
NC264	0.0377639	0.0108571	abcde
A632	0.0379587	0.0129711	abcdef
S68	0.0384382	0.0122323	abcde
A654	0.0385745	0.00886954	abcde
B14A	0.0390356	0.00822976	abcdef
Ky21	0.039134	0.0126061	abcde
PHT10	0.0392467	0.00701721	abcde
S160	0.0397271	0.0106273	abcde
CML69	0.040345	0.0111343	abcdef
NC306	0.0406233	0.0133564	abcdef
S018	0.0406795	0.0147382	abcde
B105	0.0408867	0.0204003	abcdef
B73	0.0413213	0.0071496	abcdef
W22	0.0414815	0.0118149	abcdef
J8606	0.0417893	0.0112032	abcdef
IB014	0.0423057	0.00921432	abcdef
PH207	0.0424355	0.0112923	abcdef
R4	0.0426279	0.00936303	abcdef
LH208	0.0433113	0.0121368	abcdef
Ki11	0.0441968	0.0156219	abcdef
IDS69	0.0453395	0.0107477	abcdef
SD40	0.0459294	0.0129539	abcdef
S266	0.0460899	0.0161096	bcdef
EP1	0.0461461	0.0172405	abcdef
UH304	0.0463561	0.00851955	cdef
Mo46	0.0463745	0.00704961	abcdef
Pa762	0.0465325	0.0149821	bcdef
A619	0.0470217	0.00990211	bcdef
A188	0.0470353	0.0125886	cdef
Tx601	0.047683	0.0100433	bcdef
NC294	0.0477548	0.00746439	cdef
S245	0.0483083	0.00938074	abcdef
F7	0.0491523	0.0162932	abcdef
CML52	0.0492068	0.0152106	cdef
F2	0.0493764	0.0133194	cdef
CO255	0.0495833	0.0127621	def
S311	0.04998	0.0106699	def
Mo.G	0.0503993	0.00684627	cdef
Oh43	0.0514756	0.0123216	cdef
S031	0.052007	0.00746235	cdef
CM37	0.0521548	0.00984676	def
B97	0.0526068	0.0129027	def
CO125	0.0529741	0.00639703	abcdef
A680	0.054664	0.0142379	def
W182B	0.0573204	0.0160166	ef
C49A	0.0611397	0.00927918	f

## Sheet: PRI_cold
Tab. S3. Results of statistical analysis of data shown in Fig. S1
Genotype	Average	SD	group
SD40	-0.0752842	0.0369783	a
NC358	-0.0663131	0.0133422	abcd
S61	-0.0529743	0.0316967	ab
S336A	-0.0473667	0.0256111	abc
Mo17	-0.0472974	0.0219905	abcdefghijkl
B105	-0.0432684	0.0195553	abcde
PHT10	-0.0370092	0.0338033	abcdefghijk
Va14	-0.0357905	0.0245182	bcdefghi
W22	-0.0351638	0.0252536	bcdefg
W182B	-0.0345828	0.0301222	bcdef
S031	-0.0345158	0.0534078	bcdefghi
A654	-0.0331299	0.0303004	bcdefgh
A632	-0.0320639	0.0275703	bcdefghi
B14A	-0.0314662	0.0242796	bcdefghi
Tx601	-0.0311112	0.022293	bcdefghi
UH304	-0.0296196	0.0281717	bcdefghi
B73	-0.0287508	0.0441825	bcdefghijkl
R4	-0.0284941	0.017677	bcdefghijkl
R168	-0.0284863	0.0308636	bcdefghi
Ki11	-0.0271879	0.0147569	bcdefghi
Oh603	-0.0264613	0.0239618	bcdefghijkl
S245	-0.0261618	0.0403935	bcdefghijk
Sg1533	-0.0258096	0.0258869	bcdefghijkl
MBUB	-0.0252167	0.0293238	bcdefghijkl
A661	-0.0248962	0.0105697	bcdefghij
PH207	-0.0244491	0.030311	bcdefghijkl
A554	-0.0230186	0.0172566	bcdefghijkl
J8606	-0.0224944	0.0264907	bcdefghijkl
Oh43	-0.0218056	0.0365566	bcdefghijkl
Mo46	-0.0216403	0.0317207	bcdefghijkl
L135	-0.0211751	0.0423165	cdefghijkl
NC250	-0.0204883	0.00889305	abcdefghijkl
A634	-0.0193294	0.0213418	bcdefghijkl
F7	-0.0191831	0.0292674	bcdefghijkl
S266	-0.0188016	0.0377857	defghijkl
NC294	-0.0183483	0.0372543	bcdefghijkl
A619	-0.0181187	0.0211925	bcdefghijkl
CO125	-0.0176693	0.0325943	abcdefghijkl
CML69	-0.0144543	0.0300891	cdefghijkl
A680	-0.0141898	0.0475696	bcdefghijkl
LH208	-0.014054	0.0241698	efghijkl
S311	-0.0139209	0.0368803	defghijkl
B97	-0.0127561	0.0258394	defghijkl
S84	-0.0123089	0.0315343	efghijkl
MoG	-0.011064	0.0226999	efghijkl
CML247	-0.00969965	0.0589745	bcdefghijkl
S50	-0.00958812	0.0314269	efghijkl
S160	-0.00933285	0.0260871	efghijkl
CML52	-0.00917776	0.0352922	fghijkl
S018	-0.00764063	0.0328408	ghijkl
Ky21	-0.00760404	0.0327315	efghijkl
CO255	-0.00645682	0.0358697	fghijkl
A188	-0.00638136	0.0385927	fghijkl
IDS69	-0.00570589	0.0222722	efghijkl
NC264	-0.00567	0.0286564	fghijkl
F2	-0.00383624	0.026311	efghijkl
Pa762	-0.000627895	0.0260939	hijkl
EP1	0.000258939	0.037936	fghijkl
Mo18W	0.000330861	0.0349321	fghijkl
S68	0.00338426	0.0281392	jkl
IB014	0.00356742	0.0205252	ijkl
CM37	0.00396581	0.0217097	kl
C49A	0.00639983	0.025052	l
NC306	0.0122004	0.0353022	hijkl
