# Supplementary material for: Diverse coping modes of maize in cool environment at early growth
Source: BMC Plant Biol. 2025 Feb 13;25:191. doi: 10.1186/s12870-025-06198-2 (PMC11823182; doi:10.1186/s12870-025-06198-2)
Supplement: Supplementary file 10 — Additional file 10. Statistics to Fig. 2. [file 12870_2025_6198_MOESM10_ESM.xlsx]

## Sheet: Digital_biomass
	Control			Cold			Regrowth
Genotype	Average	SD	group	Average	SD	group	Average	SD	group
Oh43	28285.6	8850.11	a	4170.33	3077.85	ab	46983	23886.6	ab
IDS69	38159.3	15130.1	a	4198.74	1476.39	a	49692.6	11992.2	a
S245	42304	20559	a	9056.76	5809.05	abc	114999	32934.7	def
PH207	35232.6	18712.5	a	9716.07	6010.55	abcd	76842.7	19487.5	abcd
MoG	43301.3	27608.7	a	10049.5	3839.38	abc	81325.1	23354.1	abcd
S84854	50135.3	27667	ab	11808.5	3331.58	abcde	130748	30275.2	efg
S68911	32340.6	7619.83	a	13221	7474.25	abcdef	111127	43259.9	def
S336a	32525.9	15808.6	a	13271.7	5280.82	abcdef	78989.9	23523.8	abcd
A634	32766.8	7469.72	a	13513.3	5909.19	abcdef	95567	35963.4	cde
S03198	35606.7	16811.3	a	13997.8	6082.89	abcdef	70975.7	20021.7	abc
A188	37378.9	16277.8	a	14902.5	4366.6	bcdef	120429	22628	efg
S61328	48225.7	16300.5	ab	15372.4	2972.42	bcdrf	72994.2	40057.1	abc
Co255	43696.1	22850.8	a	15851.6	2761.24	abcdefg	145390	37344.5	fgh
Sg1533	53490.4	21643.3	ab	17752.7	8207.56	cdefg	68268.4	20569	abc
S266	51082	18537.9	ab	19102.3	5461.27	cdefg	154264	23886.3	gh
A661	72391	26053.9	b	20929.9	5569.04	defgh	139401	17077.5	fgh
S311	46765	18347.2	a	21541.8	9588.04	efgh	153568	22231.4	gh
A554	54676.2	14758	ab	22316.7	7098.41	efgh	91539	11897.9	bcde
B73	31343.7	13527.2	a	22399.2	8159.17	fgh	137035	44796.5	fg
CM37	39102.9	10977.4	a	23303	9012.75	fgh	175893	29666.9	hi
S018693	42669	14586.7	a	27373.3	8525.37	ghi	213261	54911	ij
S160	44194.6	15264	a	30543.1	7618.5	hi	144717	33347	fgh
A654	36278.8	8864.03	a	37619	29493.4	i	213504	56105.7	j

## Sheet: Hue
Additional file 10. Results of statistical analysis of data shpwn in Fig. 2.
	Control			Cold			Regrowth
Genotype	Average	SD	group	Average	SD	group	Average	SD	group
A661	98	4.43471	a	33.2	8.52451	a	79.0158	15.9403	a
S018693	114.417	7.12816	bcd	53.066	13.6621	b	106.503	7.21668	defg
S336a	112.643	7.93829	bc	57.9683	5.41959	bc	94.3016	10.7071	bcd
A554	109	5.89654	bc	62.152	6.96019	bcd	86.1247	7.16947	ab
A634	113.462	7.18349	bcd	62.5739	9.65687	bcd	97.8415	7.83885	bcde
S61328	106.769	4.98588	ab	67.6655	10.3218	bcdef	103.198	7.78164	cdefg
Sg1533	109.231	4.30414	bc	67.7893	26.686	cde	89.8985	35.6925	abc
A654	112.846	10.205	bcd	71.41	10.976	defg	101.33	10.889	bcdef
S03198	113.357	8.99237	bcd	73.1185	6.20198	defg	100.257	11.0134	bcde
S84854	109.8	5.63408	bc	74.5233	9.40559	defg	109.633	9.70949	cfg
B73	114	11.2186	bcd	75.0808	9.38103	defg	102.461	8.62399	cdef
S160	112.067	5.49632	bc	75.5665	11.4817	defgh	100.083	11.3694	bcde
MoG	112.429	9.66926	bc	76.3445	10.2202	defgh	101.738	8.20371	bcdef
CM37	112.6	5.31574	bc	76.5664	9.3814	efgh	108.41	5.80775	efg
PH207	109.769	8.1461	bc	76.784	8.21297	defghi	108.963	7.6679	defg
Oh43	118.143	10.8847	bcdef	77.2222	17.9368	defghi	104.931	15.3908	bcdefg
IDS69	111.231	5.76128	bc	81.4935	11.2378	ghi	104.856	9.33636	defg
Co255	123.833	10.811	def	84.072	4.39972	fghij	107.012	10.2129	cdefg
S266	117.933	6.71317	cde	84.3111	8.56974	ghi	110.647	9.57541	cfg
S245	111.1	5.25885	bc	88.042	8.86302	hij	115.335	9.93815	fg
S311	128.154	6.36195	ef	90.731	10.0017	ij	117.618	5.78847	g
S68911	111.182	8.98686	bc	92.6171	13.0238	ij	110.348	6.4742	efg
A188	128.467	7.84553	f	99.7179	13.0993	j	116.012	8.40886	fg
